# Supplementary material for: Preclinical Evaluation of the Systemic Safety, Efficacy, and Biodistribution of a Recombinant AAV8 Vector Expressing FIX-TripleL in Hemophilia B Mice: Implications for Human Gene Therapy
Source: Int J Mol Sci. 2025 Jun 24;26(13):6073. doi: 10.3390/ijms26136073 (PMC12250290; doi:10.3390/ijms26136073)
Supplement: Supplementary file 1 [file ijms-26-06073-s001.zip]

Archive with 4 entries (4 files):
- Sup Fig S1 FIX activity.tif
- Sup Fig S2 B.W.tif
- Sup Fig S3.tif
- supplementary data.pdf
